# Supplementary material for: From Isolation to Genomics: Characterization of Aspergillus uvarum HT4 as a Novel Producer of Extracellular Tannase
Source: J Fungi (Basel). 2025 Oct 7;11(10):722. doi: 10.3390/jof11100722 (PMC12565382; doi:10.3390/jof11100722)
Supplement: Supplementary file 1 [file jof-11-00722-s001.zip]

Archive with 1 entries (1 files):
- jof-3838248-supplementary.pdf
